# Supplementary material for: Nanostring-Based Identification of the Gene Expression Profile in Trigger Finger Samples
Source: Healthcare (Basel). 2021 Nov 20;9(11):1592. doi: 10.3390/healthcare9111592 (PMC8619339; doi:10.3390/healthcare9111592)
Supplement: Supplementary file 1 [file healthcare-09-01592-s001.zip]

Archive with 2 entries (2 files):
- healthcare-1359505 figure S1 final.pdf
- healthcare-1359505 R1  supplementary Table S1.xlsx
